# Supplementary material for: Synthesis and Preclinical Evaluation of Three Novel 68Ga-Labeled Bispecific PSMA/FAP-Targeting Tracers for Prostate Cancer Imaging
Source: Molecules. 2023 Jan 21;28(3):1088. doi: 10.3390/molecules28031088 (PMC9921851; doi:10.3390/molecules28031088)
Supplement: Supplementary file 1 [file molecules-28-01088-s001.zip]

Archive with 1 entries (1 files):
- molecules-2151308-supplementary.pdf
